# Supplementary material for: A genomics learning framework for undergraduates
Source: PLoS One. 2025 Jan 9;20(1):e0313124. doi: 10.1371/journal.pone.0313124 (PMC11717232; doi:10.1371/journal.pone.0313124)
Supplement: S1 Table — (XLSX) [file pone.0313124.s006.xlsx]

## Sheet: Table S1 Initial Concepts
Table S1: List of intial genomics concepts provided to faculty participating in the inventory survey.
Initial Biological Concepts
B.A. Phylogenetic relationships, reflecting common ancestry, inform our understanding and interpretation of genomic information.	B.A.1. Evolutionary forces such as mutation, selection, recombination, and population genetics (including neutral evolution) influence properties and patterns of genome sequence and organization within and between species. The divergence between groups under study is a factor to be considered depending on the research question (examples: divergence of protein coding sequences, divergence of regul…
	B.A.2. The evolving genome is a complex of DNA and the other molecules (largely proteins) that package it within the nucleus and/or cell. In eukaryotes, this packaging is via nucleosomes.
	B.A.3. Comparison of multiple genomes provides insight into evolutionary forces acting broadly, including processes like de novo gene birth, gene duplication, and sub-functionalization.
	B.A.4. Genomic traits can be shared or distinct among taxonomic groups and can be used to indicate evolutionary relationships across life. Taxa that share a distinctive genomic feature likely share that feature through an identifiable evolutionary mechanism (e.g., common ancestry, horizontal gene transfer).
	B.A.5. Comparative genomics has provided new insights into structure and function of genes.
B.B. Individual regions of a genome are expected to have different functions as a result of sequence differences. In eukaryotes, functional states can be determined in addition by DNA packaging into alternative chromatin states, and switched by changes in chromatin structure.
B.C. Genomes contain both coding and non-coding regions (non-coding regions include origins of replication, and for eukaryotic genomes: centromeres, telomeres, repetitive DNA, in addition); the functions (if any) of many of the non-coding regions remain to be determined. Nonetheless, the presence of this DNA in the genome will have an impact, in addition to supplying raw material for evolution.
B.D. Genomes contain information that determines both temporal and spatial patterns of gene expression and the response to environmental conditions.	B.D.1. Gene expression includes transcription of products that function as an RNA molecule (tRNA, rRNA, lncRNA, miRNA, snoRNA, etc.). We have acquired a deeper understanding of such molecules as a result of genomics.
	B.D.2. Gene expression also includes transcription to RNA, followed by processing into mRNA, which is then translated to protein. In eukaryotes, related proteins may result from alternative splicing of the transcript.
	B.D.3. Biochemical organization, including nucleosome packaging, of the genome is a major determinant of gene expression.
	B.D.4. For a given gene and its potential protein product, expression is regulated at the transcriptional, post-transcriptional, translational, and/or post-translational levels. This can include covalent modification of RNA and protein.
B.E. Genomes exhibit sequence variation (SNPs, etc.) and structural variation (rearrangements, copy number variation, transposable elements) within and between species that can lead to differences in form and function.	B.E.1. Phenotype is in part determined by patterns of gene expression that vary between individuals and between species as a result of environmental cues.
	B.E.2. Not all features of genes and genomes (introns, promoters, stop codons, genetic codes) are common to all species. This includes organelle genomes.
	B.E.3. Eukaryotic genomes are distinctive in their capacity to retain both active copies and remnants of transposable elements (TEs), which can be the majority of the DNA. Active TEs can be mutagens; thus, TEs are mostly targeted for silencing by the host. However, TEs can be activated by stress, and may be a driving force in genome evolution.
	B.E.4 Prokaryotic genomes acquire and lose genes as a result of horizontal gene transfer, which provides drivers for evolution.
	B.E.5. Viruses (including bacteriophages) have genomes that operate within their hosts and can have distinct evolutionary patterns that provide regulatory constraints on their parasitic lifestyle.
	B.E.6. Genomic information generates new ethical, medical, and societal challenges and opportunities.
Initial Methodological Concepts
M.A. Genome-scale studies have statistical and experimental design considerations that impact their accuracy. Consideration needs to be given to sample size
M.B. Sequencing is never completely accurate and hence models of any particular species’ genome may change with new data. The methods used to gather genomic data influence data quality and data processing strategies
M.C. Improvements in technology have greatly improved the speed of acquiring genomics data
M.D. Genomic analyses provide information on a population level scale that permits deeper understanding of prevalent allele frequencies
M.E. Metagenomics analyses using deep sequencing has led to a better understanding of environmental niches.
M.F. Computational algorithms generate predictions about the presence and detailed structure of genes
M.G. Genomics is an application of Data Science.
