# Supplementary material for: A genomics learning framework for undergraduates
Source: PLoS One. 2025 Jan 9;20(1):e0313124. doi: 10.1371/journal.pone.0313124 (PMC11717232; doi:10.1371/journal.pone.0313124)
Supplement: S2 Table — (XLSX) [file pone.0313124.s007.xlsx]

## Sheet: Sheet1
Table S2: Mapping of initial genomics concepts as in Table S1 to the finalized concepts provided in Table 1. The average initial concept importance scores (1 = unimportant, 5 = extremely important) for biology majors to know as scored by faculty participating in the inventory survey is provided. Finalized concepts that did not appear in the initial set of concepts are shaded grey.
						Initial Concepts
						Biological Concepts																				Methodological Concepts
						B.A						B.B	B.C	B.D					B.E							M.A	M.B	M.C	M.D	M.E	M.F	M.G
							B.A.1	B.A.2	B.A.3	B.A.4	B.A.5				B.D.1	B.D.2	B.D.3	B.D.4		B.E.1	B.E.2	B.E.3	B.E.4	B.E.5	B.E.6
					Average Importance	4.63934	4.37705	4.01639	4.39344	4.29508	4.4918	4	4.47541	4.42623	4.2623	4.70492	4.14754	4.19672	4.63934	4.39344	4.01639	3.7377	4.2459	3.80328	4.59016	4.27869	4.31148	4.40984	4.06557	3.88525	4.11475	4.09836
Updated Concepts	Biological Concepts (BC)	BC.I					X
			BC.I.A			X				X
				BC.I.A.1					X	X	X
				BC.I.A.2						X
			BC.I.B				X
				BC.I.B.1			X
			BC.I.C					X	X
				BC.I.C.1					X
				BC.I.C.2					X
		BC.II					X												X
			BC.II.A											X						X
			BC.II.B
			BC.II.C																		X
			BC.II.D																			X
			BC.II.E																		X
			BC.II.F																				X
			BC.II.G
			BC.II.H																					X
		BC.III												X
			BC.III.A					X									X
				BC.III.A.1				X									X
				BC.III.A.2				X									X
				BC.III.A.3				X									X
			BC.III.B					X									X			X
			BC.III.C																		X	X
				BC.III.C.1																	X
				BC.III.C.2																X
				BC.III.C.3																		X
				BC.III.C.4																	X	X
				BC.III.C.5													X
		BC.IV												X
			BC.IV.A												X
			BC.IV.B													X
				BC.IV.B.1														X
				BC.IV.B.2												X
			BC.IV.C																X	X
		BC.V
			BC.V.A
			BC.V.B
			BC.V.C
			BC.V.D
			BC.V.E				X
			BC.V.F				X
		BC.VI																												X
			BC.VI.A																											X
			BC.VI.B																											X
	Methodological Concepts (MC)	MC.I																								X
			MC.I.A																							X
			MC.I.B																							X
		MC.II																											X
			MC.II.A																										X
			MC.II.B																										X
			MC.II.C																										X
		MC.III																												X
			MC.III.A																											X
			MC.III.B																											X
		MC.IV										X																X
			MC.IV.A									X	X															X
			MC.IV.B									X														X
			MC.IV.C									X															X
			MC.IV.D									X	X															X
		MC.V																													X
			MC.V.A																												X
			MC.V.B																												X
			MC.V.C																												X
			MC.V.D
		MC.VI
			MC.VI.A
			MC.VI.B
		MC.VII																														X
			MC.VII.A
			MC.VII.B
	Ethical Concepts (EC)	EC.I																							X
			EC.I.A
			EC.I.B.
				EC.I.B.1
			EC.I.C
				EC.I.C.1
				EC.I.C.2
			EC.I.D
			EC.I.E
				EC.I.E.1
				EC.I.E.2
				EC.I.E.3
				EC.I.E.4
				EC.I.E.5
				EC.I.E.6
		EC.II
			EC.II.A
			EC.II.B
			EC.II.C
			EC.II.D
			EC.II.E
			EC.II.F
			EC.II.G
