# Supplementary material for: A genomics learning framework for undergraduates
Source: PLoS One. 2025 Jan 9;20(1):e0313124. doi: 10.1371/journal.pone.0313124 (PMC11717232; doi:10.1371/journal.pone.0313124)
Supplement: S3 Table — (XLSX) [file pone.0313124.s008.xlsx]

## Sheet: GC_GCA_lkr
Table S3 Alignment of Genomics Concepts with Genetics Concepts Learning Goals
Smith, Wood, and Knight CBE	https://doi.org/10.1187/cbe.08-08-0045
Learning Goals Used to Develop the Genetics Concept Assessment	1. Analyze phenotypic data and deduce patterns of inheritance from family histories	2. Describe the molecular anatomy of genes and genomes	3. Describe the mechanisms by which an organism's genome is passed on to the next generation	4. Describe the phenomenon of linkage and how it affects assortment of alleles during meiosis	5. Extract information about genes, alleles, and gene functions by analyzing the progeny from genetic crosses	6. Describe the processes that can affect the frequency of phenotypes in a population over time	7. Compare different types of mutations and describe how each can affect genes and the corresponding mRNAs and proteins	8. Apply the results of molecular genetic studies in model organisms to understanding aspects of human genetics and genetic diseases	9. Interpret results from molecular analyses to determine the inheritance patterns and identities of human genes that can mutate to cause disease
GENOMICS Concepts
Biological Concepts
BC.I. Evolutionary forces and processes inform our understanding and interpretation of genomic information.						evolutionary and demographic processes	mutation is fuel of evolution	common ancestry
BC.II. Genomes exhibit sequence variation (SNPs, etc.) and structural variation (rearrangements, copy number variation, transposable elements) within and between species that can lead to differences in form and function.		gene and genome anatomy have an impact on organism phenotype		meiotic processes can lead to changes in genome sequence and structure	variation in gene expression impacting phenotype can be due to differences in DNA sequence	change over time = evolution	mutations cause sequence variation with potential phenotypic consequences		variation in gene expression leading to disease can be due to differences in DNA sequence
BC.III. Individual regions of a genome (e.g., promoters, enhancers, protein coding regions, non-coding RNAs etc) are expected to have different functions as a result of sequence and structural differences.		genomes are composed of regions with distinct properties and functions			variation in gene expression impacting phenotype can be due to differences in DNA sequence		mutations cause sequence variation with potential phenotypic consequences		variation in gene expression leading to disease can be due to differences in DNA sequence
BC.IV. Genomes contain information that determines both temporal and spatial patterns of gene expression and the response to environmental conditions.		Importance of promoters in regulating gene expression			variation in gene expression impacting phenotype can be due to differences in DNA sequence (AR - also included something about phenotypes influenced by the environment -> penetrance)	changes in gene expression can vary with developmental time and generational time	mutations can impact when and how a gene is expressed		variation in gene expression leading to disease can be due to differences in DNA sequence
BC.V. Most cells within a multicellular organism host a nearly identical copy of the zygotic genome.		genomes can vary in ploidy within and between species	meiosis recombines/independently assorts the zygotic genome of the parents	meiosis recombines/independently assorts the zygotic genome of the parents
BC.VI. Metagenomics is the study of the community of microbial genomes and their expressed genes within a particular ecological niche (e.g. gut microbiome, soil)
Methodological Concepts
MC.I. Genome-scale studies have statistical and experimental design considerations that impact their accuracy.	statistical analyses inform analysis of genomic inheritance	genomic scale studies impact ability to define molecular anatomy			stats important for interpreting outcomes of crosses	genome scale studies can provide insight into mechanisms of variation
MC.II. Within a species, genomic analyses provide information that permits deeper understanding of how the genome shapes an organism’s phenotype	genotype ->phenotype	the anatomy of genes and genomes helpts to determine organism phenotype		linkage and linkage disequilibrium is important to understand which loci contribute to phenotypic variation	genomic analyses of inheritance patterns helps to identify loci contributing to phenotypic variation		mutations cause sequence variation with potential phenotypic consequences		molecular genetic variation can be the basis for inhertitance analyses
MC.III. Modern genomic technologies allow for the unbiased study of the metagenome.
MC.IIV. Rapid changes in technology have greatly improved the speed and accuracy of acquiring genomic data.	data acquisition/large databases have improved building family trees ("Golden State Killer")	rapid changes mean more info for defining regions of genes and genomes				genome scale studies can provide insight into mechanisms of variation
MC.V. Computational algorithms assemble sequence data and generate predictions about the presence and structure of genes, molecular function of the gene products, and common ancestry of genomic regions.	Algorithms automate using sequence data to investigate inheritence	Algorithms automate identification of gene and genome regions				genome scale studies can provide insight into mechanisms of variation		common ancestry	pedigree analysis of genomic data
MC.VI. An understanding of genomics facilitates the development of therapeutics, environmentally sustainable technology, and improved food security through biotechnology.								genomics facilitates the translation of model organism studies to humans	genomics allows for personalized medicine
MC.VI. Genomics is an application of Data Science.	Data science => ways to investigate big datasets for deducing patterns
Ethical Concepts
EC.I. Genomic information and technologies generates new ethical, medical, legal, and societal challenges and opportunities.	ethical implications of ability to determine disease risk, links to crime, etc.							genomics facilitates the translation of model organism studies to humans	genomics allows for personalized medicine, with ethical implications of ability to determine disease risk, links to crimes, etc.
EC.II. Genomic information and technologies may impact the environment.
