# Supplementary material for: A genomics learning framework for undergraduates
Source: PLoS One. 2025 Jan 9;20(1):e0313124. doi: 10.1371/journal.pone.0313124 (PMC11717232; doi:10.1371/journal.pone.0313124)
Supplement: S4 Table — (XLSX) [file pone.0313124.s009.xlsx]

## Sheet: GC_coursesoure_genetics_both
Table S4 Genomics Concepts Aligned with the CourseSource Genetics Framework
CourseSource Genetics Framework	https://qubeshub.org/community/groups/coursesource/courses/genetics
CourseSource Genetics Core Concepts	Nature of Genetic Material	Transmission/ Patterns of Inheritance	Molecular Biology of Gene Function	Gene Expression and Regulation	Genetic Variation	Evolution and Population Genetics	Genetics of Model Organisms	Methods and Tools in Genetics	Genetics & Ethics
GENOMICS Concepts
Biological Concepts
BC.I. Evolutionary forces and processes inform our understanding and interpretation of genomic information.		inheritence over generations with variation => evolution			Evolutionary forces shape genetic variation	Evolution
BC.II. Genomes exhibit sequence variation (SNPs, etc.) and structural variation (rearrangements, copy number variation, transposable elements) within and between species that can lead to differences in form and function.	Genetic variation is part of the nature of genetic material	variation allows for tracing patterns of inheritence		form and function - regulation of gene expression	sequence variation	evolution and populations
BC.III. Individual regions of a genome (e.g., promoters, enhancers, protein coding regions, non-coding RNAs etc) are expected to have different functions as a result of sequence and structural differences.	DNA encodes different kinds of info		DNA encodes different kinds of info	genotype ->phenotype	sequence variation
BC.IV. Genomes contain information that determines both temporal and spatial patterns of gene expression and the response to environmental conditions.	DNA encodes different kinds of info		info genes encode	reg of gene expression
BC.V. Most cells within a multicellular organism host a nearly identical copy of the zygotic genome.	DNA is organized into ploidy levels	Genomes are inherited by sibling cells from a parent cell.			Ploidy level and sequence can vary across cell types within a multicellular organism
BC.VI. Metagenomics is the study of the community of microbial genomes and their expressed genes within a particular ecological niche (e.g. gut microbiome, soil)	metagenome is sum of all DNA in niche	Horizontal gene transfer				metagenome functions are shaped by evolution
Methodological Concepts
MC.I. Genome-scale studies have statistical and experimental design considerations that impact their accuracy.					Genetic variation complicates interpretation of genomics data			exptal design
MC.II. Within a species, genomic analyses provide information that permits deeper understanding of how the genome shapes an organism’s phenotype				genotype -> phenotype	Genetic variation leads to variation in phenotype
MC.III. Modern genomic technologies allow for the unbiased study of the metagenome.	environmental nucleic acid samples represent multiple species							Ecological genetics assists interpretation of metagenomic data
MC.IIV. Rapid changes in technology have greatly improved the speed and accuracy of acquiring genomic data.	understanding the nature and chemistry of DNA and RNA have lead to improved sequencing technologies							technology influences accuracy/rapidity of data acquisition
MC.V. Computational algorithms assemble sequence data and generate predictions about the presence and structure of genes, molecular function of the gene products, and common ancestry of genomic regions.			Algorithms apply what in understood about molecular biology to allow for annotation and genome assembly		Compuational algorithms need to account for genetic variation	Common ancestry = evolution		algorithms are tools
MC.VI. An understanding of genomics facilitates the development of therapeutics, environmentally sustainable technology, and improved food security through biotechnology.								Genetic methods and tools allow for bio-engineering
MC.VI. Genomics is an application of Data Science.								understanding computational tools and methods are data science
Ethical Concepts
EC.I. Genomic information and technologies generates new ethical, medical, legal, and societal challenges and opportunities.								application of tools and methods have ethical consequences	Genetics and genomics have ethical consequences
EC.II. Genomic information and technologies may impact the environment.								application of tools and methods have ethical consequences	Genetics and genomics have ethical consequences
