# Supplementary material for: A genomics learning framework for undergraduates
Source: PLoS One. 2025 Jan 9;20(1):e0313124. doi: 10.1371/journal.pone.0313124 (PMC11717232; doi:10.1371/journal.pone.0313124)
Supplement: S5 Table — (XLSX) [file pone.0313124.s010.xlsx]

## Sheet: GC_found_biochem_molbio_compare
Table S5: Genomics Concepts Aligned with Foundational Concepts in Biochemistry and Molecular Biology
Tansey et al. BaMBEd	https://doi.org/10.1002/bmb.20727
Foundational Concepts in Biochemistry and Molecular Biology	Evolution	Matter and Energy Transformation	Homeostasis	Biological Information	Macromolecular Structure and Function
GENOMICS Concepts
Biological Concepts
BC.I. Evolutionary forces and processes inform our understanding and interpretation of genomic information.	Evolution			Genomic information is biological information
BC.II. Genomes exhibit sequence variation (SNPs, etc.) and structural variation (rearrangements, copy number variation, transposable elements) within and between species that can lead to differences in form and function.	Comparative genomics reflects evolution			Sequence information is biological information
BC.III. Individual regions of a genome (e.g., promoters, enhancers, protein coding regions, non-coding RNAs etc) are expected to have different functions as a result of sequence and structural differences.				Different regions have specific functions in biology	Sequence and strucutural differences of macromolecules (DNA) produce differences in function
BC.IV. Genomes contain information that determines both temporal and spatial patterns of gene expression and the response to environmental conditions.			Homeostasis requires the organism to respond to evironmental stimuli through changes in gene expression	Gene expression
BC.V. Most cells within a multicellular organism host a nearly identical copy of the zygotic genome.				Gene expression
BC.VI. Metagenomics is the study of the community of microbial genomes and their expressed genes within a particular ecological niche (e.g. gut microbiome, soil)
Methodological Concepts
MC.I. Genome-scale studies have statistical and experimental design considerations that impact their accuracy.
MC.II. Within a species, genomic analyses provide information that permits deeper understanding of how the genome shapes an organism’s phenotype				Genotype leads to phenotype
MC.III. Modern genomic technologies allow for the unbiased study of the metagenome.				Microbial ecology analyzes the genetic information in an environmental sample
MC.IIV. Rapid changes in technology have greatly improved the speed and accuracy of acquiring genomic data.
MC.V. Computational algorithms assemble sequence data and generate predictions about the presence and structure of genes, molecular function of the gene products, and common ancestry of genomic regions.	Ancestry implies evolution			Genotype leads to phenotype	Macromolecular stucture allows prediction of function
MC.VI. An understanding of genomics facilitates the development of therapeutics, environmentally sustainable technology, and improved food security through biotechnology.					Drug development and gene therapy require an understanding of macromolecular stucture
MC.VI. Genomics is an application of Data Science.
Ethical Concepts
EC.I. Genomic information and technologies generates new ethical, medical, legal, and societal challenges and opportunities.
EC.II. Genomic information and technologies may impact the environment.
