# Supplementary material for: A genomics learning framework for undergraduates
Source: PLoS One. 2025 Jan 9;20(1):e0313124. doi: 10.1371/journal.pone.0313124 (PMC11717232; doi:10.1371/journal.pone.0313124)
Supplement: S6 Table — (XLSX) [file pone.0313124.s011.xlsx]

## Sheet: GC_biochem_compare
Table S6 Genomics Concepts Aligned with Threshold Concepts for Biochemistry
Loertscher et al., CBE	10.1187/cbe.14-04-0066
Threshold Concepts for Biochemistry	Steady State	Biochemical pathway dynamics and regulation	Physical basis of interactions	Thermodynamics of macromolecular structure formation	Free energy
GENOMICS Concepts
Biological Concepts
BC.I. Evolutionary forces and processes inform our understanding and interpretation of genomic information.
BC.II. Genomes exhibit sequence variation (SNPs, etc.) and structural variation (rearrangements, copy number variation, transposable elements) within and between species that can lead to differences in form and function.
BC.III. Individual regions of a genome (e.g., promoters, enhancers, protein coding regions, non-coding RNAs etc) are expected to have different functions as a result of sequence and structural differences.
BC.IV. Genomes contain information that determines both temporal and spatial patterns of gene expression and the response to environmental conditions.	Homeostatis requires the organism to respond to evironmental stimuli through changes in gene expression	Regulation of gene expression determines what proteins are made when
BC.V. Most cells within a multicellular organism host a nearly identical copy of the zygotic genome.		Differences in gene expression govern what pathways are active in different cell types
BC.VI. Metagenomics is the study of the community of microbial genomes and their expressed genes within a particular ecological niche (e.g. gut microbiome, soil)
Methodological Concepts
MC.I. Genome-scale studies have statistical and experimental design considerations that impact their accuracy.
MC.II. Within a species, genomic analyses provide information that permits deeper understanding of how the genome shapes an organism’s phenotype
MC.III. Modern genomic technologies allow for the unbiased study of the metagenome.
MC.IIV. Rapid changes in technology have greatly improved the speed and accuracy of acquiring genomic data.
MC.V. Computational algorithms assemble sequence data and generate predictions about the presence and structure of genes, molecular function of the gene products, and common ancestry of genomic regions.			Drug development and gene therapy require an understanding of macromolecular stucture and interactions
MC.VI. An understanding of genomics facilitates the development of therapeutics, environmentally sustainable technology, and improved food security through biotechnology.
MC.VI. Genomics is an application of Data Science.
Ethical Concepts
EC.I. Genomic information and technologies generates new ethical, medical, legal, and societal challenges and opportunities.
EC.II. Genomic information and technologies may impact the environment.
