# Supplementary material for: A genomics learning framework for undergraduates
Source: PLoS One. 2025 Jan 9;20(1):e0313124. doi: 10.1371/journal.pone.0313124 (PMC11717232; doi:10.1371/journal.pone.0313124)
Supplement: S7 Table — (XLSX) [file pone.0313124.s012.xlsx]

## Sheet: Copy of GC_coursesourse_molbio_
Table S7 Genomics Concepts Aligned with the CourseSource Biochemistry and Molecular Biology Framework
CourseSource Biochemistry and Molecular Biology Framework	https://qubeshub.org/community/groups/coursesource/courses/biochemistry-and-molecular-biology
CourseSource Biochemistry and Molecular Biology	Energy is required and transformed in biological systems	Macromolecular Structure Determines Function and Regulation	Information storage and flow are dynamic and interactive.	Discovery requires objective measurement, quantitative analysis, and clear communication.	Evolution	Homeostasis
GENOMICS Concepts
Biological Concepts
BC.I. Evolutionary forces and processes inform our understanding and interpretation of genomic information.			Evolutionary processes change genome sequence and structure, thus information storage and flow is dynamic across ecological and evolutionary time scales		Genomes evolve
BC.II. Genomes exhibit sequence variation (SNPs, etc.) and structural variation (rearrangements, copy number variation, transposable elements) within and between species that can lead to differences in form and function.			Mutations create variation that impacts genome sequence and structure, thus information storage and flow is dynamic across ecological and evolutionary time scales		Comparative genomics implies evolution
BC.III. Individual regions of a genome (e.g., promoters, enhancers, protein coding regions, non-coding RNAs etc) are expected to have different functions as a result of sequence and structural differences.		Genome and chromatin structure impacts gene expression	Regulation of information flow
BC.IV. Genomes contain information that determines both temporal and spatial patterns of gene expression and the response to environmental conditions.		Genome and chromatin structure impacts gene expression	Gene expression regulation is dynamic and responds to external stimuli			Homeostatis requires the organism to respond to evironmental stimuli through changes in gene expression
BC.V. Most cells within a multicellular organism host a nearly identical copy of the zygotic genome.
BC.VI. Metagenomics is the study of the community of microbial genomes and their expressed genes within a particular ecological niche (e.g. gut microbiome, soil)					Adaptation to ecological niche is shaped by evolution
Methodological Concepts
MC.I. Genome-scale studies have statistical and experimental design considerations that impact their accuracy.				Experimental design and appropriate statical methods are required to obtain objective measurements
MC.II. Within a species, genomic analyses provide information that permits deeper understanding of how the genome shapes an organism’s phenotype			Gene expression
MC.III. Modern genomic technologies allow for the unbiased study of the metagenome.				Objective measurement of metagenomes is facilitated by modern technologies and analysis tools.
MC.IIV. Rapid changes in technology have greatly improved the speed and accuracy of acquiring genomic data.				Acquisition of information informs measurement
MC.V. Computational algorithms assemble sequence data and generate predictions about the presence and structure of genes, molecular function of the gene products, and common ancestry of genomic regions.		Computational algorthims can predict function of macromolecular structures	Genotype informs phenotype	Algorithms provide ways of examining data	Evolutionary principals inform computational approaches to analyze genomic data
MC.VI. An understanding of genomics facilitates the development of therapeutics, environmentally sustainable technology, and improved food security through biotechnology.				Translating genomic findings requires clear communication
MC.VI. Genomics is an application of Data Science.
Ethical Concepts
EC.I. Genomic information and technologies generates new ethical, medical, legal, and societal challenges and opportunities.				Communication essential to ethical practices in genomics
EC.II. Genomic information and technologies may impact the environment.				Communication essential to ethical practices in genomics
