# Supplementary material for: A genomics learning framework for undergraduates
Source: PLoS One. 2025 Jan 9;20(1):e0313124. doi: 10.1371/journal.pone.0313124 (PMC11717232; doi:10.1371/journal.pone.0313124)
Supplement: S8 Table — (XLSX) [file pone.0313124.s013.xlsx]

## Sheet: niblse_copare
Table S8 Genomics Concepts Aligned with the NIBLSE Core Competencies
Wilson-Sayres et al., PLoSOne	https://doi.org/10.1371/journal.pone.0196878
NIBLSE - core competencies	C1. Explain the role of computation and data mining in addressing hypothesis-driven and hypothesis-generating questions within the life sciences.	C2. Summarize key computational concepts, such as algorithms and relational databases, and their applications in the life sciences.	C3. Apply statistical concepts used in bioinformatics.	C4. Use bioinformatics tools to examine complex biological problems in evolution, information flow, and other important areas of biology.	C5. Find, retrieve, and organize various types of biological data.	C6. Explore and/or model biological interactions, networks and data integration using bioinformatics.	C7. Use command-line bioinformatics tools and write simple computer scripts; manipulate their own data and to create and modify complex data processing and analysis workflows.	C8A. Develop an awareness of, and ability to, manipulate different data types given the versioning of formats	C8B. Carry out appropriate statistical analyses on their data as part of normal operating procedures and report the uncertainty of their results, and to provide the relevant information to enable reproduction of their results.	C9. Interpret the ethical, legal, medical, and social implications of biological data.
GENOMICS Concepts
Biological Concepts
BC.I. Evolutionary forces and processes inform our understanding and interpretation of genomic information.				Evolution		explore biological interactions and networks with genomic data
BC.II. Genomes exhibit sequence variation (SNPs, etc.) and structural variation (rearrangements, copy number variation, transposable elements) within and between species that can lead to differences in form and function.	Hypotheses can drive explorations of variations genomics data; hypotheses can be generated about genomic variation (comparative genomics needs computational tools, data mining).			information flow (central dogma) drives expression of genomic information, variation is as a result of evolution.		sequence variation within and between species can be used to explore and/or model bio interaction, networks and data integration
BC.III. Individual regions of a genome (e.g., promoters, enhancers, protein coding regions, non-coding RNAs etc) are expected to have different functions as a result of sequence and structural differences.	Use of computation to help identify individual regions of a genome			Tools can help establish parts of genomes including those listed at left		Biological interactions, such as networks, may be classified using bioinformations
BC.IV. Genomes contain information that determines both temporal and spatial patterns of gene expression and the response to environmental conditions.	Bioinformatics tools can be used to interpret temporal and spatial expression data; bioinformatics may also have the ability to predict which genes may be expressed under different conditions			Spatial and temporal patterns of expression are complex biological problems in information flow
BC.V. Most cells within a multicellular organism host a nearly identical copy of the zygotic genome.
BC.VI. Metagenomics is the study of the community of microbial genomes and their expressed genes within a particular ecological niche (e.g. gut microbiome, soil)				Bioinformatics tools can predict function of proteins encoded by genes in the metagenome to help understand the metabolic functions of the ecosystem.		Metabolic functions of the ecosystem can be modeled to understand biological networks of interactions among organisms in a niche.
Methodological Concepts
MC.I. Genome-scale studies have statistical and experimental design considerations that impact their accuracy.	Proper statistical analyses require appropriate retrieval and organizaiton of the genomic data		An understanding of statistics is required for experimental design						An understanding of statistics is required for experimental design
MC.II. Within a species, genomic analyses provide information that permits deeper understanding of how the genome shapes an organism’s phenotype				Bioinformatics can be used to explore the genotype/phenotype connection
MC.III. Modern genomic technologies allow for the unbiased study of the metagenome.			Appropriate statisticals tools needed for unbiased analysis	Tracking species composition in metagenomes informs models of species interactions		Biological interactions shape the metagenome		Changes in bioinformatics tools (a form of technology) leads to increasing speed and accuracy	An understanding of statistics is required for unbiased analyses
MC.IIV. Rapid changes in technology have greatly improved the speed and accuracy of acquiring genomic data.								Changes in bioinformatics tools (a form of technology) leads to increasing speed and accuracy
MC.V. Computational algorithms assemble sequence data and generate predictions about the presence and structure of genes, molecular function of the gene products, and common ancestry of genomic regions.		algorithms		Common ancestry implies an evolutionary relationship	Genome assembly requires organization of the data			Versioned algorithims and tools continually improve our understanding of gene structure and function
MC.VI. An understanding of genomics facilitates the development of therapeutics, environmentally sustainable technology, and improved food security through biotechnology.										Understanding genomes can improve human condition
MC.VI. Genomics is an application of Data Science.	Data Science involves computation and data mining
Ethical Concepts
EC.I. Genomic information and technologies generates new ethical, medical, legal, and societal challenges and opportunities.										Challenges and opportunities
EC.II. Genomic information and technologies may impact the environment.										Challenges and opportunities
