# Supplementary material for: A genomics learning framework for undergraduates
Source: PLoS One. 2025 Jan 9;20(1):e0313124. doi: 10.1371/journal.pone.0313124 (PMC11717232; doi:10.1371/journal.pone.0313124)
Supplement: S9 Table — (XLSX) [file pone.0313124.s014.xlsx]

## Sheet: GC_MR-Bi KSA_+ARpartial
Table S9 Genomics Concepts Aligned with the Mastery Rubric for Bioinformatics
Tractenberg et al. PLoSOne	https://doi.org/10.1371/journal.pone.0225256
MR-Bi KSAs:	Prerequisite knowledge -Biology	Prerequisite knowledge - computational methods	Interdisciplinary integration	Define a problem based on critical review of existing knowledge	Hypothesis generation	Experimental Design	Identify data that is relevant to the problem	Identify and use appropriate analytic methods	Interpretation of results/output	Draw and contextualize conclusions	Communication	Ethical Practice
GENOMICS Concepts			Integration = Biology x CS
Biological Concepts
BC.I. Evolutionary forces and processes inform our understanding and interpretation of genomic information.	Evolution is biology								Results must be interpreted within the approriate evolutionary context
BC.II. Genomes exhibit sequence variation (SNPs, etc.) and structural variation (rearrangements, copy number variation, transposable elements) within and between species that can lead to differences in form and function.	Genome structure is biology, and we need to understand underlying structure of DNA and role in inheritence								Interpretation of results must be done in the approriate genomic context
BC.III. Individual regions of a genome (e.g., promoters, enhancers, protein coding regions, non-coding RNAs etc) are expected to have different functions as a result of sequence and structural differences.	Genome structure is biology, and we need to understand potential functions of DNA sequences
BC.IV. Genomes contain information that determines both temporal and spatial patterns of gene expression and the response to environmental conditions.	Gene expression and the central dogma biology								Interpretation of results links genotype to phenotype
BC.V. Most cells within a multicellular organism host a nearly identical copy of the zygotic genome.	Genetic inheritance is biology
BC.VI. Metagenomics is the study of the community of microbial genomes and their expressed genes within a particular ecological niche (e.g. gut microbiome, soil)	Microbiology and ecology are biology								Interpretation of results must consider the ecological context
Methodological Concepts
MC.I. Genome-scale studies have statistical and experimental design considerations that impact their accuracy.		Statistics and experimental design require understanding of computational methods			Statistical and experimental design require appropriate hypotheses	Experimental design consisterations are essential to successful genomic studies		Analytical methods must be considered when designing a genomics study
MC.II. Within a species, genomic analyses provide information that permits deeper understanding of how the genome shapes an organism’s phenotype	genotype = > phenotype							Analytical methods must consider biological context of the question	Interpretation of results must consider biological context of the question
MC.III. Modern genomic technologies allow for the unbiased study of the metagenome.	Microbiology and ecology are biology	Statistics and experimental design require understanding of computational methods			Statistical and experimental design require appropriate hypotheses	Experimental design consisterations are essential to successful genomic studies		Genomic sequencing technologies require appropriate analytic methods to translate the machine generated data into biologically interpretable results
MC.IIV. Rapid changes in technology have greatly improved the speed and accuracy of acquiring genomic data.			Chemical, biological, mechanical, and electrical engineering (and computer science to manage the data [AR]) are required to advance sequencing technology					Genomic sequencing technologies require appropriate analytic methods to translate the machine generated data into biologically interpretable results
MC.V. Computational algorithms assemble sequence data and generate predictions about the presence and structure of genes, molecular function of the gene products, and common ancestry of genomic regions.		Algorthims are a computational method						Analytical methods must consider biological context of the question
MC.VI. An understanding of genomics facilitates the development of therapeutics, environmentally sustainable technology, and improved food security through biotechnology.			Translation of basic science of genomics into new technologies required collaboration with engineers and business experts.						Interpretation of results facilitates technological translation	Conclusions must be placed in the appropriate biological and social context		Development of biotechnology should be done within a sound ethical framework
MC.VI. Genomics is an application of Data Science.		Data sciences requires computational methods					Identifying appropriate data is data science	Identifying appropriate analytical methods is data science
Ethical Concepts
EC.I. Genomic information and technologies generates new ethical, medical, legal, and societal challenges and opportunities.			Social science informs ethical evaluation of genomic technologies							Conclusions must be placed in the appropriate ethical context	Scientific findings must be communicated to others in a way they are able to understand	Genomics studies must consider their ethical impacts
EC.II. Genomic information and technologies may impact the environment.			Social science informs ethical evaluation of genomic technologies							Conclusions must be placed in the appropriate ethical context	Scientific findings must be communicated to others in a way they are able to understand	Genomics studies must consider their ethical impacts
