# Supplementary material for: A genomics learning framework for undergraduates
Source: PLoS One. 2025 Jan 9;20(1):e0313124. doi: 10.1371/journal.pone.0313124 (PMC11717232; doi:10.1371/journal.pone.0313124)
Supplement: S10 Table — (XLSX) [file pone.0313124.s015.xlsx]

## Sheet: GC_coursesource_bioinfo_compare
Table S10 Genomics Concepts Aligned with the CourseSource Bioinformatics Framework
CourseSource Bioinformatics Framework	https://qubeshub.org/community/groups/coursesource/courses/bioinformatics
Course-Source Bioinformatics	Computation in the life sciences	DNA-Information Storage [Genomics]	RNA- Information Transfer [Transcriptomics]	Protein - Information in Action [Proteomics]	Small Molecules - Cellular Homeostasis [metabolomics and systems biology]	Ecology and Evolution [Metagenomics]	Computational Skills	Societal Impacts
GENOMICS Concepts
Biological Concepts
BC.I. Evolutionary forces and processes inform our understanding and interpretation of genomic information.		Study of genomics provides insights into evolution				Evolution
BC.II. Genomes exhibit sequence variation (SNPs, etc.) and structural variation (rearrangements, copy number variation, transposable elements) within and between species that can lead to differences in form and function.		Sequence variation, or comparative genomics, provides insights into evolution
BC.III. Individual regions of a genome (e.g., promoters, enhancers, protein coding regions, non-coding RNAs etc) are expected to have different functions as a result of sequence and structural differences.		The genome stores information
BC.IV. Genomes contain information that determines both temporal and spatial patterns of gene expression and the response to environmental conditions.			Gene expression is controlled spatially and temporally	Gene expression is controlled spatially and temporally
BC.V. Most cells within a multicellular organism host a nearly identical copy of the zygotic genome.		The genome stores information	In multi-cellular organisms, gene expression varies by cell type	In multi-cellular organisms, gene expression varies by cell type
BC.VI. Metagenomics is the study of the community of microbial genomes and their expressed genes within a particular ecological niche (e.g. gut microbiome, soil)						Metagenomics
Methodological Concepts
MC.I. Genome-scale studies have statistical and experimental design considerations that impact their accuracy.	Statistical concepts influence data collection and interpretation
MC.II. Within a species, genomic analyses provide information that permits deeper understanding of how the genome shapes an organism’s phenotype		Genotype leads to phenotype	Genotype leads to phenotype	Genotype leads to phenotype
MC.III. Modern genomic technologies allow for the unbiased study of the metagenome.						Metagenomics
MC.IIV. Rapid changes in technology have greatly improved the speed and accuracy of acquiring genomic data.	Knowing when/where to apply tools						Software and hardware development
MC.V. Computational algorithms assemble sequence data and generate predictions about the presence and structure of genes, molecular function of the gene products, and common ancestry of genomic regions.	Algorithms are employed in genomics						Algorithms are employed in genomics
MC.VI. An understanding of genomics facilitates the development of therapeutics, environmentally sustainable technology, and improved food security through biotechnology.								Using information for applications that may benefit society
MC.VI. Genomics is an application of Data Science.	Data Science as applied to Life Science						Being able to use computational skills within Data Science
Ethical Concepts
EC.I. Genomic information and technologies generates new ethical, medical, legal, and societal challenges and opportunities.								Societal opportunities and challenges
EC.II. Genomic information and technologies may impact the environment.								Societal opportunities and challenges
